# Supplementary material for: Weight–length relationships and Fulton’s condition factors of skipjack tuna (Katsuwonus pelamis) in the western and central Pacific Ocean
Source: PeerJ. 2015 Feb 12;3:e758. doi: 10.7717/peerj.758 (PMC4330904; doi:10.7717/peerj.758)
Supplement: Supplemental Information 1 — Sheet 1 is the raw data of fork length, weight in different cruies, sheet 2 is the location information of different sampling staitons, sheet 3 is the dataset of length–weight relationships of skipjack tuna from the FishBase, and sheet 4 is the explanations for all the symbols in the sheets. [file peerj-03-758-s001.xlsx]

## Sheet: Length-weight
AS09			ND12			JJ13
	fork length(cm)	weight(g)		fork length(cm)	weight(g)		fork length(cm)	weight(g)
	29	400		30.7	300		28	185
	31	500		31.3	400		30	315
	31.3	430		31.4	500		30	325
	31.7	550		32	500		30	385
	32.3	510		32.5	400		30	415
	33	540		32.5	400		30	415
	33.2	520		32.6	500		30	415
	34.1	620		32.7	600		30	435
	34.5	670		32.8	500		32	425
	34.5	630		32.9	500		32	480
	34.6	670		32.9	600		32	360
	35	770		33	500		33	485
	35	680		33.1	600		33	485
	35	690		33.1	500		33	535
	35.2	720		33.1	500		33	600
	36	800		33.2	600		34	500
	38	1000		33.2	500		34	500
	38	900		33.2	600		34	515
	38.5	1100		33.2	500		35	425
	39	1200		33.2	500		35	425
	39.5	1100		33.2	700		35	430
	39.5	1100		33.2	600		35	505
	39.6	1000		33.2	700		35	525
	39.6	1000		33.3	600		35	625
	40	1300		33.3	600		35	415
	40	1200		33.4	700		35	475
	40.1	1100		33.4	600		35	585
	40.1	1230		33.5	500		36	510
	40.1	1100		33.5	500		36	790
	40.3	1140		33.5	500		37	700
	40.4	1040		33.5	500		37	785
	40.5	1300		33.6	500		37	670
	40.5	1100		34	600		37	695
	40.6	1160		34	600		37	805
	40.6	1080		34	500		38	640
	41	1200		34.1	500		38	765
	41	1700		34.1	500		38	835
	41	1300		34.4	600		38	725
	41	1100		34.5	500		38	745
	41	1200		34.5	500		39	585
	41	1200		34.5	700		39	875
	41.2	1200		34.5	500		39	930
	41.2	1200		34.5	500		39	955
	41.4	1210		34.6	500		39	800
	41.5	1300		34.6	500		40	1005
	41.6	1180		34.7	600		40	1100
	42.2	1200		34.8	600		41	1030
	42.2	1200		34.9	600		41	1170
	42.3	1300		34.9	700		41	1295
	42.3	1200		35	700		41	1220
	42.3	1300		35.1	600		41	1260
	42.3	1200		35.1	700		42	1120
	42.4	1300		35.2	600		42	1300
	42.4	1300		35.2	700		42	1055
	42.5	1400		35.2	700		42	1135
	42.5	1400		35.2	700		42	1285
	42.5	1400		35.4	600		42	950
	42.5	1400		35.4	600		42	1100
	42.5	1310		35.5	700		42	1100
	42.6	1210		35.5	600		43	1010
	42.9	1300		35.5	500		43	1205
	42.9	1300		35.5	700		43	1600
	43	1700		35.6	600		43	1410
	43	1800		35.6	600		43	1460
	43	1500		35.6	600		43	1600
	43	1400		35.6	500		43	1115
	43	1400		35.7	700		43	1145
	43	1500		35.7	700		43	1200
	43	1600		35.7	700		43	1500
	43	1400		35.7	700		44	1205
	43.5	1600		35.7	700		44	1380
	43.5	1600		35.7	600		44	1400
	43.5	1500		35.9	800		44	1500
	43.5	1700		35.9	700		44	1540
	43.5	1500		36	700		44	1390
	43.5	1500		36	800		44	1400
	43.5	1500		36.1	700		44	1100
	43.5	1500		36.1	800		44	1380
	43.5	1500		36.2	700		45	1400
	43.6	1420		36.3	800		45	1450
	43.7	1400		36.4	800		45	1450
	43.8	1520		36.4	800		45	1500
	44	1700		36.4	800		45	1500
	44	1600		36.5	700		45	1455
	44	1600		36.5	700		45	1480
	44	1700		36.5	700		45	1545
	44	1600		36.5	700		45	1580
	44	1400		36.6	700		45	1425
	44	1700		36.7	700		45	1500
	44	1700		36.7	700		45	1600
	44	1600		36.9	800		45	1015
	44	1600		37.2	800		46	1535
	44	1600		37.3	800		46	1570
	44	1600		39	700		46	1800
	44	1500		39.1	700		46	1640
	44	1390		39.5	900		46	1555
	44.2	1550		39.5	900		46	1560
	44.3	1470		39.6	1000		46	1580
	44.4	1550		39.6	1000		46	1700
	44.5	1800		39.6	1000		46	1525
	44.5	1800		39.7	1100		46	1660
	44.5	1700		39.9	1000		46	1700
	44.5	1700		40	1100		46	1700
	44.5	1500		40	1000		46	1725
	44.6	1490		40	900		47	1630
	44.9	1500		40.1	1100		47	1725
	44.9	1500		40.1	1200		47	1750
	45	1900		40.1	900		47	1750
	45	1800		40.1	1000		47	1565
	45	1700		40.1	900		47	1560
	45	1600		40.1	1000		47	1600
	45	1800		40.2	1000		48	1620
	45	1900		40.3	1100		48	1700
	45	1800		40.4	1000		48	1700
	45	1700		40.4	1100		48	1700
	45	1700		40.4	1000		48	1500
	45	1800		40.4	900		48	2045
	45	1800		40.4	1100		48	2095
	45	1500		40.5	1000		48	1950
	45	1900		40.5	1100		48	2450
	45	1900		40.6	1100		48	1800
	45	1800		40.6	1200		48	2180
	45	1700		40.6	1100		48	1740
	45	1700		40.7	1000		49	1285
	45	1700		40.7	900		49	1700
	45	1600		40.7	900		49	1860
	45	1540		40.8	1100		49	2000
	45	1600		40.8	800		49	2165
	45	1600		41	1100		49	1700
	45.1	1580		41	1200		49	2005
	45.1	1660		41	1100		49	1860
	45.2	1610		41.1	1200		49	1900
	45.4	1610		41.1	1000		49	1925
	45.5	1900		41.1	1200		49	2300
	45.5	1800		41.1	1300		49	1700
	45.5	1800		41.2	1100		49	2100
	45.5	1800		41.2	1300		49	1760
	45.5	1670		41.2	1200		49	1715
	45.5	1500		41.2	1100		49	1725
	45.5	1660		41.2	1100		49	1915
	45.5	1500		41.3	1200		49	2015
	45.7	1600		41.3	1000		50	1850
	45.7	1600		41.4	1300		50	1960
	45.8	1610		41.5	1200		50	2005
	45.8	1610		41.5	1200		50	2100
	46	1900		41.5	1200		50	2100
	46	1800		41.5	1200		50	2130
	46	1900		41.5	1200		50	2205
	46	1700		41.5	1200		50	2200
	46	1800		41.5	1100		50	2200
	46	1800		41.5	1200		50	1900
	46	1800		41.5	1000		50	2105
	46	1900		41.5	1100		50	2080
	46	1720		41.5	1100		50	2120
	46	1760		41.6	1200		50	2750
	46.1	1650		41.6	1200		50	2295
	46.2	1670		41.6	1200		51	2090
	46.2	1640		41.6	1300		51	2150
	46.3	1790		41.6	1100		51	2050
	46.3	1700		41.7	1300		51	2300
	46.5	2000		41.7	1200		51	2305
	46.5	1900		41.7	1100		52	2030
	46.5	1800		41.7	1100		52	2200
	46.5	1790		41.7	1100		52	2280
	46.8	1780		41.8	1100		52	2370
	47	2100		41.8	1100		52	2425
	47	2100		41.8	1100		52	2330
	47	2100		41.9	1100		52	2290
	47	1900		41.9	1100		52	2340
	47	1900		41.9	1100		53	2900
	47	2100		41.9	1200		53	2850
	47	2200		41.9	1200		53	2400
	47	2000		42	1200		53	2400
	47	2000		42.1	1200		53	2600
	47	2100		42.1	1200		53	2805
	47	2000		42.1	1300		53	3020
	47	2100		42.1	1200		53	2345
	47	1900		42.2	1200		53	2455
	47	1900		42.2	1100		53	2505
	47	1900		42.3	1300		53	2620
	47	1900		42.3	1300		53	2700
	47.3	1870		42.3	1300		53	2800
	47.5	2100		42.3	1400		53	2905
	47.5	2100		42.3	1400		53	2490
	47.5	2100		42.3	1200		53	3000
	47.5	1900		42.3	1200		54	2100
	47.5	1900		42.3	1200		54	2715
	47.6	1700		42.4	1300		54	2950
	47.6	1820		42.5	1300		54	2400
	47.6	1700		42.5	1300		54	2705
	47.8	1970		42.5	1400		54	2900
	47.9	1930		42.5	1300		54	3000
	47.9	1870		42.5	1200		54	2400
	48	2100		42.5	1300		54	2610
	48	2300		42.5	1200		54	2690
	48	2000		42.5	1300		54	2700
	48.1	2060		42.7	1300		54	2700
	48.2	2000		42.9	1300		54	2740
	48.2	2000		42.9	1400		54	2795
	48.3	1980		42.9	1300		54	2900
	48.4	2030		43	1300		54	2900
	48.4	1950		43.1	1200		54	3110
	48.5	2100		43.5	1200		54	2605
	48.5	2200		43.5	1400		54	2700
	48.5	2300		43.5	1400		54	2700
	48.5	2200		43.5	1400		54	3125
	48.5	2200		43.5	1400		54	2400
	48.5	1900		43.6	1300		54	2935
	48.5	2120		43.6	1400		54	2200
	48.6	1900		43.7	1200		54	2400
	48.6	1900		43.8	1400		55	2390
	48.8	2120		43.8	1500		55	3195
	48.9	2080		44	1400		55	2900
	49	2400		44	1500		55	3080
	49	2200		44.1	1400		55	2995
	49	2400		44.1	1500		55	3000
	49	2200		44.2	1600		55	3100
	49	2200		44.3	1500		55	2735
	49	2200		44.3	1500		55	2800
	49.5	2400		44.4	1700		55	2900
	49.5	2300		44.4	1500		55	2800
	49.5	2130		44.5	1600		55	2415
	49.5	1990		44.5	1600		55	2800
	49.5	2270		44.5	1500		55	2800
	49.7	2250		44.6	1500		55	2815
	49.9	2130		44.6	1400		55	2900
	50	2200		44.6	1400		55	3370
	50	2600		44.6	1400		56	3200
	50.3	2260		44.6	1500		56	3400
	50.4	2460		44.7	1500		56	2900
	50.5	2500		44.7	1500		56	2980
	50.5	2700		44.8	1500		56	3100
	50.5	2400		44.9	1500		56	2570
	50.6	2360		44.9	1500		56	3090
	50.7	2190		45	1500		56	3300
	50.8	2200		45	1500		56	2070
	50.8	2200		45	1500		56	3000
	50.9	2430		45	1500		56	3045
	51	2600		45	1500		57	3005
	51	2300		45	1700		57	2735
	51	2500		45	1600		57	2600
	51	2700		45	1600		57	3020
	51	2700		45	1400		57	3050
	51	2700		45.1	1600		57	3125
	51	2700		45.1	1700		57	3900
	51	2480		45.1	1600		57	2600
	51.5	2500		45.1	1500		57	2835
	51.5	2400		45.1	1700		57	2835
	51.5	2500		45.1	1600		57	3300
	52	2900		45.2	1600		58	3280
	52	2900		45.2	1600		58	3350
	52	3100		45.2	1600		58	3100
	52	3100		45.4	1600		58	3380
	52	3000		45.4	1600		58	3415
	52	2700		45.4	1600		58	3450
	52	2600		45.4	1700		58	3380
	52.2	2550		45.5	1600		58	3450
	52.5	4300		45.5	1500		58	3180
	53	3000		45.5	1500		58	3180
	53	2800		45.5	1500		58	3380
	53	3300		45.5	1700		58	3500
	53	3900		45.5	1700		59	3345
	53	4500		45.5	1500		59	2700
	53	2600		45.5	1500		59	3100
	53	2700		45.5	1500		59	3400
	53	3000		45.7	1600		59	3500
	53	3000		45.7	1600		59	3240
	53	3200		45.7	1600		59	3300
	53	2700		45.7	1500		60	3350
	53	2800		45.7	1300		60	3400
	53	2850		45.7	1600		60	3450
	53.5	3100		45.7	1600		60	3850
	53.7	2750		45.7	1500		60	4060
	54	3100		45.8	1900		60	4010
	54	3100		45.8	1900		60	4200
	54	2900		45.8	1500		60	3980
	54	2930		45.8	1600		60	4000
	54	2950		45.8	1600		60	4200
	54.3	3130		45.8	1400		60	4300
	55	3800		45.8	1800		60	3515
	55	4400		45.8	1500		60	3985
	55	3100		45.9	1600		60	4000
	55	3100		45.9	1600		60	4300
	55	3300		45.9	1600		60	4400
	55	3700		45.9	1700		60	4810
	55.5	3500		45.9	1700		61	4795
	55.5	3370		45.9	1700		61	4000
	55.6	3240		45.9	1600		62	3895
	56	3500		46	1400		62	4215
	56	3400		46	1500		62	5000
	56	3500		46	1600		62	5100
	56	4100		46	1600		62	4400
	56	3400		46	1500		62	4500
	56	3600		46	1500		62	4000
	56	3600		46	1800		62	4000
	56	2900		46	1600		62	4015
	56	3900		46	1800		63	3900
	56	3700		46	1700		63	4095
	56	3300		46	1600		63	3585
	56.5	3600		46.1	1500		63	4090
	57	3800		46.1	1800		63	4800
	57	4300		46.1	1600		63	5200
	57	4000		46.1	1600		63	5125
	57	3300		46.1	1700		63	3315
	57	3900		46.1	1800		63	5300
	57	3800		46.1	1600		63	5200
	57	3900		46.1	1700		63	5250
	57	3900		46.1	1500		63	3900
	57	3900		46.1	1900		63	4400
	57	4000		46.1	1600		64	4530
	57	4100		46.2	1700		64	5000
	57	3600		46.2	1800		64	5000
	57	4100		46.2	1600		64	4950
	57	3400		46.2	1400		64	5675
	57	3500		46.2	1700		64	4785
	57.5	3000		46.2	1600		64	4625
	57.5	3000		46.3	1600		64	4975
	57.5	3500		46.3	1800		65	4230
	57.5	3400		46.3	1600		65	5700
	57.5	3700		46.3	1600		65	5100
	57.5	4300		46.3	1800		65	5500
	58	4200		46.3	1800		65	4450
	58	4000		46.3	1600		65	4800
	58	3800		46.3	1700		65	5125
	58	4300		46.3	1700		65	4350
	58	4200		46.3	1500		65	4150
	58	3800		46.3	1800		65	4300
	58	4300		46.3	1400		66	4120
	58	4200		46.3	1800		66	5000
	58	3400		46.3	1600		66	5780
	58	4100		46.4	1500		66	5100
	58	3800		46.4	1600		66	5800
	58	3400		46.4	1700		66	4258
	58	4100		46.4	1700		66	5400
	58	3800		46.4	1800		67	5215
	58	4000		46.4	1800		67	4670
	58	3300		46.5	1800		67	5400
	58	3900		46.5	1800		67	6000
	58	3900		46.5	1800		67	6085
	58	4000		46.5	1800		67	6100
	58	4500		46.5	1800		67	5400
	58	4000		46.5	1800		67	5870
	58	3900		46.5	1800		67	4560
	58	3700		46.6	1500		68	5400
	58	4400		46.7	1800		68	5560
	58.5	3800		46.8	1800		68	5680
	58.5	4100		46.8	1700		68	5200
	58.5	4100		46.9	1800		68	5500
	58.5	4100		47	2000		68	5700
	59	4200		47	1900		68	6100
	59	4200		47	1800		68	5380
	59	4300		47	1900		68	5600
	59	4300		47	1800		68	4570
	59	4300		47.1	1800		69	5320
	59	4300		47.1	1900		69	5640
	59	4600		47.1	1500		69	5780
	59	4200		47.2	1700		69	5800
	59	4300		47.3	1900		69	6015
	59	4500		47.3	1700		69	5205
	59	4000		47.3	1700		69	5780
	59	3900		47.4	2000		69	5900
	59	4500		47.4	1800		69	6030
	59	4000		47.4	1500		69	6520
	59	4300		47.5	1900		69	7200
	59	4100		47.5	1800		70	5785
	59.5	3700		47.5	1800		70	5800
	59.5	3900		47.5	2000		70	6100
	59.5	4400		47.5	1900		70	6475
	59.5	4200		47.5	1700		70	6485
	59.5	4300		47.5	1700		70	5050
	59.5	4300		47.6	1900		70	6000
	59.5	4200		47.6	1800		70	6275
	59.5	4500		47.6	1700		70	6000
	59.6	4100		47.6	1800		70	4800
	59.6	4100		47.6	1800		70	5700
	60	4800		47.6	1800		70	7000
	60	4500		47.7	1700		71	6360
	60	4400		47.7	1800		71	6100
	60	4600		47.7	1800		72	5250
	60	4900		47.8	1900		72	6000
	60	4700		47.8	2000		72	7005
	60	4600		47.8	2000		72	7200
	60	4300		47.8	2000		72	5989
	60	4600		47.8	2000		72	6500
	60	4400		47.8	2000		72	5800
	60	4500		47.8	1800		72	6100
	60	4400		47.8	1800		72	6240
	60	4400		47.9	1900		72	7200
	60	4300		47.9	1800		74	6100
	60	4900		47.9	1900		74	6700
	60	4200		47.9	1900		74	7100
	60	4400		47.9	2000
	60	4200		47.9	2100
	60	4400		47.9	1800
	60	4000		48	1900
	60	4000		48	2100
	60	4400		48	1900
	60	4200		48	1800
	60	4500		48	1900
	60	4200		48	1900
	60	4200		48	1800
	60	4200		48	1800
	60	4200		48	1700
	60	4300		48.1	1700
	60	4500		48.1	2100
	60	4200		48.1	2100
	60	4200		48.1	2000
	60	4000		48.1	1900
	60	4000		48.1	1800
	60	4600		48.2	2000
	60	4500		48.2	2000
	60	4400		48.2	1900
	60	4200		48.2	2000
	60	4300		48.2	2000
	60	4200		48.2	1900
	60	4200		48.2	2100
	60	4600		48.3	1900
	60	4500		48.3	2100
	60.5	4700		48.3	1600
	60.5	4300		48.3	1900
	60.5	4300		48.3	2000
	60.5	4400		48.3	2000
	60.5	4600		48.3	2000
	60.5	4700		48.3	2000
	61	4500		48.3	1900
	61	4500		48.3	1800
	61	4400		48.4	1900
	61	5000		48.4	1900
	61	4300		48.4	2100
	61	4000		48.4	1900
	61	4800		48.4	2200
	61	4800		48.5	1900
	61	4500		48.5	2000
	61	4800		48.5	2000
	61	4700		48.5	2000
	61	4800		48.5	1800
	61	4600		48.5	2000
	61	4800		48.5	1800
	61	4800		48.5	1900
	61	5000		48.5	2100
	61	4900		48.5	2100
	61	4900		48.5	1900
	61	4000		48.5	2000
	61	4200		48.6	1800
	61	4200		48.6	2000
	61	4300		48.6	1900
	61	4100		48.6	1900
	61	4000		48.6	2100
	61	4300		48.6	1900
	61	4000		48.7	2000
	61	4400		48.7	2000
	61	4200		48.7	2000
	61	4300		48.7	1900
	61	4400		48.7	1800
	61	4300		48.8	2100
	61	4500		48.8	2000
	61	4600		48.8	1900
	61	4600		48.9	2100
	61	4800		48.9	1900
	61	4300		48.9	2000
	61.5	4700		48.9	2100
	61.5	4800		48.9	1800
	61.5	5000		49	2100
	61.5	4700		49	2100
	61.5	5000		49	2000
	61.5	4700		49	2100
	61.5	4600		49	2100
	61.5	4900		49	2100
	62	4300		49	2000
	62	4300		49	1800
	62	5000		49.1	2200
	62	4800		49.1	2100
	62	4800		49.1	2100
	62	4800		49.2	2100
	62	4700		49.3	2100
	62	4800		49.3	1900
	62	5100		49.3	2200
	62	4900		49.3	1900
	62	4200		49.4	2100
	62	4400		49.4	2000
	62	4800		49.4	2100
	62	4400		49.5	2000
	62	4500		49.5	2300
	62	4600		49.5	2300
	62	4600		49.5	2300
	62	4700		49.5	2200
	62	4600		49.5	2000
	62	4400		49.5	2000
	62	4600		49.5	2000
	62	4700		49.5	2300
	62	4700		49.6	2100
	62	4900		49.6	2200
	62	4500		49.6	2200
	62	4500		49.7	2300
	62.2	4420		49.7	1900
	62.2	4550		49.7	2100
	62.4	4840		49.8	2300
	62.4	4460		49.8	2300
	62.5	5100		49.9	2300
	62.5	4600		49.9	2200
	62.5	4800		49.9	2200
	62.5	4900		50	2000
	62.5	4700		50	2100
	63	5000		50	2000
	63	5100		50	1800
	63	5000		50	2300
	63	5000		50	2100
	63	4900		50.1	2200
	63	4500		50.1	2400
	63	5300		50.1	2300
	63	5100		50.1	2300
	63	4400		50.2	2100
	63	4900		50.2	1800
	63	5400		50.2	2300
	63	4900		50.3	2300
	63	4600		50.3	2300
	63	4800		50.3	2400
	63	4800		50.3	2200
	63	4900		50.3	2400
	63.5	4900		50.4	2100
	63.5	4800		50.4	2100
	63.5	5000		50.4	2400
	63.5	5100		50.4	2500
	63.5	5300		50.4	2100
	64	5500		50.4	2300
	64	4900		50.4	2300
	64	5200		50.5	2500
	64	5200		50.5	2400
	64	5000		50.5	2400
	64	4700		50.5	2500
	64	4900		50.5	2200
	64	5400		50.5	2200
	64	5200		50.5	2100
	64	5000		50.5	2400
	64	5400		50.5	2100
	64.2	5330		50.7	2400
	64.2	4950		50.7	2200
	64.4	5040		50.7	2200
	64.8	5020		50.8	2200
	65	5400		50.8	2200
	65	5200		50.9	2300
	65	5000		50.9	2400
	65	5100		50.9	2200
	65.5	5700		50.9	2400
	66	5100		51	2400
	66	6300		51	2400
	66.5	5200		51	2500
	67	6200		51	2400
	67	5400		51	2500
	67	6500		51.2	2300
				51.2	2500
				51.3	2500
				51.4	2300
				51.4	2600
				51.4	2400
				51.4	2600
				51.7	2500
				52.2	2600
				52.4	2500
				52.5	2100
				52.6	2800
				52.7	2800
				52.9	2400
				52.9	2900
				52.9	2800
				52.9	2900
				53	2900
				53.2	2100
				53.5	2800
				53.6	2600
				53.6	2700
				53.6	2700
				53.7	2800
				53.9	2800
				54	2900
				54	2800
				54	2900
				54	2900
				54	2900
				54	3000
				54.1	3100
				54.1	2800
				54.3	3000
				54.3	3100
				54.4	2900
				54.4	2900
				54.4	3000
				54.4	3000
				54.4	3100
				54.5	2300
				54.5	2800
				54.5	3000
				54.5	2500
				54.5	3100
				54.6	3200
				54.7	2300
				54.8	2600
				54.8	3000
				54.8	2600
				54.9	3200
				54.9	2600
				54.9	2900
				55.1	3400
				55.2	3000
				55.2	3400
				55.3	2900
				55.5	3300
				55.5	3400
				55.5	2300
				55.6	3100
				55.6	3200
				55.6	3300
				55.6	3200
				55.7	3300
				55.8	3500
				55.8	2900
				55.9	3500
				55.9	3300
				56.1	2700
				56.4	2700
				56.5	2700
				56.5	2500
				56.9	2500
				57	2600
				57.4	2500
				59	3000
				59	3600
				59	3400
				59.1	3500
				59.1	3700
				59.2	3100
				59.3	3500
				59.5	4000
				59.5	4100
				59.6	4100
				59.6	4100
				59.7	4000
				59.7	3300
				59.7	4300
				59.8	4200
				59.9	4200
				59.9	4200
				59.9	4100
				60	3100
				60	3400
				60.1	4100
				60.1	4100
				60.3	3800
				60.3	4600
				60.3	4100
				60.4	4100
				60.4	4200
				60.4	4400
				60.4	4300
				60.6	3700
				60.8	4100
				61	3600
				61	4100
				61	3500
				61.1	3600
				61.1	3500
				61.3	3500
				61.5	3600
				61.5	4300
				61.7	3700
				61.8	4500
				61.8	4300
				61.8	3900
				61.9	4500
				62	4400
				62.1	4400
				62.2	4600
				62.2	4100
				62.2	4400
				62.4	4500
				62.4	4900
				62.6	4600
				62.8	4400
				62.9	4500
				63	4500
				63.1	3700
				63.2	4500
				63.5	4000
				63.8	4100
				63.8	4900
				63.8	4500
				63.9	4300
				64	4000
				64	4700
				64	4100
				64.1	5000
				64.2	5000
				64.2	5300
				64.4	5100
				64.5	4900
				64.7	4500
				64.8	5100
				64.8	5300
				64.8	5000
				65	4000
				65	4500
				65.1	4800
				65.1	4100
				65.3	4200
				65.3	5200
				65.4	5100
				65.7	4700
				66	4800
				66.2	4200
				66.3	4200
				66.7	4700
				67.1	4800
				67.2	4800
				67.5	4900
				67.8	4800
				67.8	5000
				68	4700
				68.2	4500
				68.3	5000
				68.4	5000
				68.5	4500
				69.1	5100
				69.1	5400
				69.2	5300
				69.3	5200
				70	4500
				70.1	5300
				70.2	5100
				70.4	5100
				70.6	5500
				71.9	6600
				71.9	5900
				72	6500
				72.1	5700
				72.3	6100
				72.6	5900
				73	5400

## Sheet: Location
AS09			ND12			JJ13
	Longitude[E]	Latitude[N]		Longitude[E]	Latitude[N]		Longitude[E]	Latitude[N]
	155.667	-3.63333		155.367	-2		168.414	-2.56298
	155.667	-3.63333		155.517	-0.216667		169.874	-0.42485
	155.417	-3.66667		155.65	-2.95		172.879	-1.60402
	155.533	-3.71667		155.783	-1.66667		173.395	-4.92772
	155.533	-3.7		155.833	-1.81667		174.467	-4.49563
	155.55	-3.68333		155.917	-1.96667		171.446	-3.05765
	155.533	-3.58333		156.5	-3.05		171.428	-3.1209
	158.067	-3.01667		157.067	-2.95		171.2	-3.24267
	158.083	-3.96667		157.233	-2.76667		171.144	-3.34217
	157.867	-2.98333		157.35	-2.13333		171.218	-2.90255
	157.85	-3		157.433	-2.05		170.442	-2.93958
	158.117	-3.58333		157.517	-2.1		170.433	-2.96667
	158.1	-3.58333		157.65	-2.5		170.281	-2.91145
	157.717	-3.46667		157.717	-3.18333		167.718	-7.71815
	157.683	-3.33333		158.05	-3.21667		166.553	-7.2695
	157.25	-3.01667		158.1	-2.81667		164.916	-7.44475
	157.233	-2.68333		158.283	-3.13333		164.797	-7.4773
	158.183	-3.91667		158.367	-2.53333		164.753	-7.43047
	158.1	-3.96667		158.483	-2.48333		170.967	2.95198
	157.967	-3.86667		158.517	-2.63333		174.276	3.33288
	157.65	-3.95		158.65	-1.98333		171.813	3.52675
	160.067	-3.16667		158.817	-1.46667		167.574	2.69998
	159.917	-3.31667		159.317	-1.6		167.637	2.47643
	158.2	-3.81667		159.433	-1.56667		167.741	2.21035
	162.117	-5.35		159.65	-1.7
	161.383	-5.68333		159.75	-1.96667
	163.867	-6.8		159.883	-2.23333
	164.017	-6.78333		159.983	-2.23333
				160.167	-2.91667
				160.283	-3.15
				160.417	-2.56667
				160.667	-3.35
				161	-3.33333
				161.5	-4.08333
				161.833	-4.2
				162	-4.2
				162.333	-3.51667
				162.667	-3.73333
				164.833	-2.26667
				165.117	-4.31667
				165.333	-5.98333
				165.5	-4.1
				166.333	-3.88333
				166.5	-3.8
				167.667	-3
				167.833	-1.98333
				169.167	-1.88333
				169.5	-1.7
				169.667	-1.73333
				170.833	-0.25

## Sheet: FishBase data
Family	Genus	Species	a	b	Score	Sex	Lmin	Lmax	LengthType	r2	n	Country	Locality	RefNo
Scombridae	Katsuwonus	pelamis	0.002	3.378	0.5	unsexed						South Africa		3678
Scombridae	Katsuwonus	pelamis	0.00452	3.379	0	unsexed						South Africa	Eastern Cape	4332
Scombridae	Katsuwonus	pelamis	0.00859	3.229	0.5	unsexed						Somalia	Equatorial Western Indian Ocean	4972
Scombridae	Katsuwonus	pelamis	0.00481	3.35	0.7	unsexed	23	76	FL		664	USA	North and South Carolina	11824
Scombridae	Katsuwonus	pelamis	0.00572	3.34	0.5	unsexed			FL			Cuba	Southwest Zone	11824
Scombridae	Katsuwonus	pelamis	0.00679	3.28	0.5	unsexed			FL			Brazil	Southeastern coast	11824
Scombridae	Katsuwonus	pelamis	0.00878	3.22	0.7	unsexed	42	60	FL		1612	Cuba	West Zone	11824
Scombridae	Katsuwonus	pelamis	0.0112	3.15	0.7	unsexed	30	57	FL		367	Cuba		11824
Scombridae	Katsuwonus	pelamis	0.02257	2.965	0.7	Female	34	63	TL		151	Philippines	Philippines	57548
Scombridae	Katsuwonus	pelamis	0.01482	3.096	0.7	Male	34	66	TL		189	Philippines	Philippines	57548
Scombridae	Katsuwonus	pelamis	0.0113	3.16	0.7	Mixed	41	62	FL		848	Madagascar	Madagascar	57548
Scombridae	Katsuwonus	pelamis	0.00342	3.456	0.7	Unsexed	40	73	FL		520		Eastern Atlantic	57548
Scombridae	Katsuwonus	pelamis	0.00403	3.413	0.7	Unsexed	39	71	FL		924		Eastern tropical Pacific	57548
Scombridae	Katsuwonus	pelamis	0.00481	3.368	0.7	Unsexed	33	88	FL		1298	Hawaii	Hawaii	57548
Scombridae	Katsuwonus	pelamis	0.00561	3.315	0.7	Unsexed	36	64	FL		2554		Eastern Atlantic	57548
Scombridae	Katsuwonus	pelamis	0.00577	3.353	0.7	Unsexed	26	76	FL		644		Western Atlantic	57548
Scombridae	Katsuwonus	pelamis	0.00852	3.216	0.7	Unsexed	39	83	FL		268	Hawaii	Hawaii	57548
Scombridae	Katsuwonus	pelamis	0.00961	3.19	0.7	Unsexed	35	54	FL		100	New Zealand	New Zealand	57548
Scombridae	Katsuwonus	pelamis	0.0113	3.16	0.7	Unsexed	30	60	FL		20	Japan	N.E. of Japan	57548
Scombridae	Katsuwonus	pelamis	0.06776	3.29	0	Unsexed	38	71	FL		120	New Zealand	New Zealand	57548
Scombridae	Katsuwonus	pelamis	0.00654	3.293	0.96	Unsexed	35	85	FL	0.963	2029	Brazil	Southern region, Santa Catarina, 1995-1996	83766
Scombridae	Katsuwonus	pelamis	0.00774	3.255	0.94	Female			FL	0.944	370	Brazil	Southeastern and southern regions, 1983-1989	83874
Scombridae	Katsuwonus	pelamis	0.0086	3.229	0.96	Male			FL	0.957	459	Brazil	Southeastern and southern regions, 1983-1989	83874
Scombridae	Katsuwonus	pelamis	0.00687	3.287	0.96	Mixed			FL	0.956	1030	Brazil	Southeastern and southern regions, 1983-1989	83874
Note:the data in red were nor included when compared with our data. Because these data were not combined or no scores in the database.

## Sheet: explanation for symbols
Name	Explanation
AS09	August-Sepetember cruise in 2009
ND12	November_December in 2012
JJ13	June-July cruise in 2013
fork length(cm)	Fork length(cm)
weight(g)	weight(g)
